# Supplementary material for: The Influence of Diabetic Peripheral Neuropathy on the Duration of Sciatic Nerve Block with 1.3% Liposomal Bupivacaine and 0.25% Bupivacaine Hydrochloride in a Mouse Model
Source: Pharmaceutics. 2022 Aug 30;14(9):1824. doi: 10.3390/pharmaceutics14091824 (PMC9502724; doi:10.3390/pharmaceutics14091824)
Supplement: Supplementary file 1 [file pharmaceutics-14-01824-s001.zip]

Archive with 1 entries (1 files):
- pharmaceutics-1851676-supplementary.pdf
